# Supplementary material for: Temporal transcriptome analysis reveals several key pathways involve in cadmium stress response in Nicotiana tabacum L
Source: Front Plant Sci. 2023 Mar 7;14:1143349. doi: 10.3389/fpls.2023.1143349 (PMC10027936; doi:10.3389/fpls.2023.1143349)
Supplement: Supplementary file 2 [file Table_1.xlsx]

## Sheet: Table S1
Table S1. Summary of sequence reads for thirty RNA samples including three replicate control treatments (T0_1-T0_3) and twenty-seven samples of cadmium treatment (T1_1-T9_3)
Sample	Raw Reads	Clean Reads	Clean Bases	Error Rate	Q20	Q30
T0_1	70178378	68460946	10.27G	0.03	97.93	93.91
T0_2	66129106	63920464	9.59G	0.03	97.79	93.61
T0_3	66805894	65206526	9.78G	0.03	97.87	93.81
T1_1	71722608	69902806	10.49G	0.03	97.94	93.98
T1_2	71558232	69931816	10.49G	0.03	97.82	93.7
T1_3	71113988	69620088	10.44G	0.02	98.15	94.36
T2_1	72844258	70578922	10.59G	0.02	98.05	94.16
T2_2	71647550	70062296	10.51G	0.03	97.86	93.75
T2_3	72296790	71066950	10.66G	0.02	98.21	94.47
T3_1	70800474	69208438	10.38G	0.03	97.79	93.44
T3_2	71181894	69834980	10.48G	0.03	97.87	93.81
T3_3	73392158	71588862	10.74G	0.02	98.25	94.52
T4_1	69557202	67388832	10.11G	0.03	98.04	94
T4_2	72106256	69645408	10.45G	0.02	98.3	94.59
T4_3	66340850	64695534	9.7G	0.03	97.84	93.73
T5_1	70985314	69295348	10.39G	0.02	98.23	94.48
T5_2	70547428	68695016	10.3G	0.03	97.88	93.63
T5_3	72358748	69579228	10.44G	0.02	98.04	94.17
T6_1	70775740	69123148	10.37G	0.02	98.1	94.13
T6_2	70763448	69102654	10.37G	0.02	98.11	94.2
T6_3	71695310	70173962	10.53G	0.02	98.14	94.29
T7_1	72667722	71229624	10.68G	0.02	98.21	94.54
T7_2	70584522	68781294	10.32G	0.02	98.08	94.12
T7_3	71964782	70046188	10.51G	0.02	98.18	94.29
T8_1	80014316	77509822	11.63G	0.03	97.74	93.31
T8_2	70375744	67494606	10.12G	0.02	98.14	94.24
T8_3	74345556	72307138	10.85G	0.03	97.95	93.99
T9_1	71805948	69860164	10.48G	0.03	97.94	93.94
T9_2	66695518	65127108	9.77G	0.03	97.85	93.64
T9_3	69989430	68531554	10.28G	0.02	98.08	94.09
